# Supplementary material for: COVID-19 Vaccination Safety and Tolerability in Patients Allegedly at High Risk for Immediate Hypersensitivity Reactions
Source: Vaccines (Basel). 2022 Feb 14;10(2):286. doi: 10.3390/vaccines10020286 (PMC8879861; doi:10.3390/vaccines10020286)
Supplement: Supplementary file 1 [file vaccines-10-00286-s001.zip]

Archive with 1 entries (1 files):
- vaccines-1544412-supplementary.pdf
